# Supplementary material for: Environmental Adaptation Strategies of Deep-Sea Fungi
Source: J Fungi (Basel). 2026 Feb 28;12(3):176. doi: 10.3390/jof12030176 (PMC13027588; doi:10.3390/jof12030176)
Supplement: Supplementary file 1 [file jof-12-00176-s001.zip]

Archive with 1 entries (1 files):
- jof-4103411-supplementary.xlsx
