# Supplementary material for: Environmental Adaptation Strategies of Deep-Sea Fungi
Source: J Fungi (Basel). 2026 Feb 28;12(3):176. doi: 10.3390/jof12030176 (PMC13027588; doi:10.3390/jof12030176)
Supplement: Supplementary file 1 [file jof-12-00176-s001.zip › jof-4103411-supplementary.xlsx]

## Sheet: Table S1
No.	Geographical location	Sampling site		Depth (m)	Reference
		Longitude	Latitude
1	Arctic Ocean	4.1292	79.075	2454	[1]
2	Atlantic Ocean	-41.6568	-28.5187	4204	[2]
3		-38.6359	-20.7191	2651	[3]
4		-38.6359	-20.6857	2720
5		-13.7501	-15.1668	2869	[4]
6		-13.6639	-14.2592	2246	[5, 6]
7		-14.5	-13.6	1523-3203	[7]
8		-27.9	-6.43	5610	[8]
9		-95.609	19.9871	2159	[9]
10		-94.0178	20.0004	1342
11		-93.0168	20.0167	1201
12		-92.5001	20.5	2374
13		-92.5	20.5002	3431
14		-92.6312	20.5246	2470
15		-92.517	20.536	2353
16		-94.5002	21.4833	3431
17		-96.5273	21.5077	1549
18		-95.06	21.984	3721
19		-96.0001	22.0001	2722
20		-97.1168	22.0168	966
21		-94.557	22.988	3717
22		-94.5167	23.0002	3727
23		-94.5643	23.0075	3721
24		-86.7913	23.916	1183
25		-91.024	23.977	3708
26		-86.727	23.977	1242
27		-92.3166	24.0045	3734
28		-86.8835	24.0501	1150
29		-95.1168	24.0502	3508
30		-95.946	24.058	2298
31		-90.0146	24.9605	3534
32		-92.0046	25.0043	3528
33		-95.5391	25.0089	2429
34		-94.013	25.05	3685
35		-92.01	25.124	3513
36		-89.053	25.124	3477
37		-95.541	25.741	1355
38		-38.5792	31.6603	3602.7	[10]
39		-36.256	32.6408	3976.2
40		-38.8735	33.7455	3462.1
41		-38.656	33.9148	3138.6
42		-31.1487	34.134	3201.9
43		-35.5025	35.6503	2877.7
44		-32.2667	37.2833	1700	[11]
45		-31.5167	37.85	860
46	Black Sea	38.1519	42.8333	2250	[12]
47	Indian Ocean	47.5167	-38.7833	2298	[13]
48		47.4167	-38.75	2699
49		49.8	-37.8333	1879
50		49.7167	-37.7833	2287
51		50.9643	-37.6251	1985	[14]
52		50.9277	-37.6251	2086
53		52.2833	-37.3667	3879	[15]
54		49.6167	-37.1417	3275
55		49.1	-37.0333	2367
56		52.9833	-35.9667	2645	[13]
57		52.9833	-35.9333	2621
58		52.9333	-35.9	2813
59		69.5957	-23.8779	3300	[16]
60		75.4138	-16.1149	3992	[17]
61		75.4795	-16.0315	5042
62		75.5325	-15.9632	5642
63		75.4975	-14.9966	4894
64		75.4965	-14.5014	5211
65		75.4974	-13.5006	5219
66		75.4983	-13.0012	5104
67		76.4992	-13	5377
68		74.9993	-12.9997	5265
69		74.5025	-12.9958	5122
70		74.3	-12.59	5100	[18]
71		75.4997	-12.5009	5189	[17]
72		74.9983	-12.4983	5174
73		75.9992	-12.4972	5309
74		76.4983	-12	5373
75		74.9983	-12	5153
76		75.4983	-11.9983	5223
77		75.29	-11.59	5100	[18]
78		75.9933	-11.5022	5274	[17]
79		75.5	-11.5	5263
80		72.5167	-11.1	5904	[19]
81		75.4967	-11	5303	[17]
82		75.5014	-9.9981	5339
83		68.1101	-8.1252	4317	[20]
84		95.3167	-2.95	4571	[21]
85		80.0667	-1.96816	4868	[22]
86		90.9618	-0.0223175	4546
87		87.1744	-0.00631667	4507
88		90.95	0	4532	[21]
89		81.0312	0.006154	4602	[22]
90		82.05	0.5	4810	[21]
91		81.0319	2.00582	4461	[22]
92		80.0364	2.03024	4361
93		89.0738	7.1573	3614	[23, 24]
94		89.45	7.95	4614	[21]
95		89.324	7.96266	3605	[22, 25]
96		138.681	9.6611	5100	[26]
97		138.657	9.8633	6578
98		138.493	9.8661	6300
99		138.517	9.8667	6796
100		138.576	9.8866	4500
101		138.386	9.8986	4435
102		89.0555	9.95009	3380	[22]
103		76.4867	9.9942	5355	[27]
104		84.55	10	4530	[21]
105		76.0111	10.0005	5280	[27]
106		76.0096	10.002	5270
107		76.0025	10.0032	5270
108		76.0217	10.0045	5320
109		76.0128	10.0049	5270
110		76.0077	10.0052	5310
111		76.0097	10.0056	5280
112		76.0059	10.0085	5283
113		76.0089	10.0099	5260
114		76.013	10.0128	5280
115		76.0022	10.0131	5280
116		76.0141	10.109	5340
117		75.4999	10.9981	5290
118		75.4974	10.9991	5300
119		73.4995	10.9992	5100
120		74.4978	10.9992	5050
121		75.4998	10.9999	5292
122		76.5006	11.0006	5320
123		74.4914	11.9981	5025
124		76.5098	11.9985	5280
125		73.4968	12.0002	4900
126		76.4999	12.0002	5359
127		75.4989	12.0011	5200
128		75.4981	12.9948	5070
129		74.4912	12.9972	5050
130		75.5003	13.0004	5096
131		76.4992	13.0005	5360
132		73.5006	13.0005	4810
133		76.4912	13.9999	5180
134		74.5076	14.0003	5160
135		75.5011	14.0004	5145
136		73.5006	14.0005	5120
137		73.4993	14.9982	5480
138		76.4982	14.9985	4980
139		74.5004	15.0002	5390
140		73.4998	15.9963	4900
141		75.5	15.9997	5010
142		74.4985	15.9997	5350
143		75.4998	16.0001	5210
144		76.5007	16.0008	5070
145		111.889	16.8418	3606	[28]
146		94.0013	19.045	696	[29]
147		93.5066	19.623	857
148		93.7718	20.0186	1452
149		96.133	25.4378	972
150	Mediterranean Sea	26.3388	33.7165	2800	[30]
151		22.1455	34.6698	3259-3415	[31]
152		21.4824	35.2297	3468	[32]
153		21.7051	35.2858	3582
154		21.4056	35.3144	3430
155	Pacific Ocean	-163.184	-45.964	5310	[33]
156		-123.161	-27.9165	3739
157		-101.509	1.2376	1674	[34]
158		-101.817	1.3833	1444	[15]
159		-101.833	1.3833	1533
160		-101.85	1.4	1674
161		-153.872	7.56278	5027	[35]
162		-145.033	7.6167	5115	[36]
163		-145.384	7.62444	5115	[35]
164		142.502	8.00306	1914
165		-145.384	8.3306	5059	[37]
166		-154.083	8.50556	5059	[35]
167		-145.369	9.17361	5100
168		141.719	9.76889	2900
169		-154.417	10	5145	[38, 39]
170		-154	10.05	5062
171		142.338	10.375	4545	[40]
172		142.28	10.498	4900
173		-177.694	10.585	5774	[35]
174		142.325	10.7	5233	[40]
175		-154.091	10.8431	5111	[35]
176		142.226	10.89	6300	[41]
177		142.02	10.89	5482	[42]
178		142.23	10.89	6333
179		141.7	10.92	6676
180		141.98	10.96	6693
181		141.967	11	6986	[38, 39]
182		141.952	11.007	7015	[40]
183		142.383	11.05	7068	[39]
184		141.99	11.07	5455	[42]
185		142.41	11.072	7068	[40]
186		141.812	11.195	8636	[41]
187		142.191	11.325	10908
188		142.188	11.3268	10895	[43]
189		142.202	11.328	10953	[41]
190		142.192	11.3333	5437-10954	[44, 45]
191		142.589	11.3764	10910	[43]
192		141.88	11.58	6707	[42]
193		141.88	11.582	6682	[41]
194		142.25	11.67	6014	[42]
195		141.976	11.764	5481	[41]
196		142.12	11.98	5481	[42]
197		141.719	12.317	3465	[41]
198		-103.95	12.8	2630	[11]
199		147.149	12.9984	4480	[47]
200		148	13	4500	[35]
201		113.2	15.25	1000	[48]
202		114	15.25	1434
203		115.579	15.9772	3568	[49]
204		125	16.9358	3000	[35]
205		117.773	17.06	1400	[50]
206		117.772	17.0617	1400
207		117.77	17.0633	1400
208		117.75	17.0667	1400
209		111.802	17.9957	2326	[51]
210		112.503	18.0276	2439
211		114.505	18.0307	3563
212		114.5	18.0333	3563	[52]
213		118.516	18.0876	3928	[51]
214		112.25	18.5	2038	[53]
215		119.738	18.7434	3415	[51]
216		117.971	19.0061	3941	[54]
217		117.97	19.0061	3739	[51]
218		120.016	19.0111	3258	[55, 56]
219		162.292	19.0133	5300	[57]
220		171.333	19.2	5017	[38, 39]
221		117.6	19.38	1138	[48]
222		148.736	19.4003	5080	[35]
223		115.463	19.476	2403	[51, 58]
224		115.454	19.4764	2403	[59]
225		118	19.5	897	[48]
226		119.332	19.6928	2918	[51]
227		170.667	19.8333	5215	[38, 39]
228		117.396	19.9778	2476	[60]
229		161.93	19.9886	4575	[57]
230		117.062	20.077	1781	[61]
231		158.804	20.1158	5527	[57]
232		160.24	20.1753	4960
233		120.004	20.3829	3536	[51]
234		118.955	21.4761	2801	[62]
235		158.97	21.92	5255	[63]
236		157.53	21.93	5426
237		158.16	21.93	5474
238		158.58	21.93	5496
239		157.12	21.95	5412
240		159.48	22.14	3530.98
241		159.49	22.28	4132
242		159.49	22.37	4508.03
243		158.2	22.5	5442
244		157.85	22.56	5396
245		157.32	22.62	5437
246		159.49	22.62	5087
247		158.25	22.94	5269
248		159.5	23.06	5270
249		-108.559	23.3528	2176	[64]
250		159.84	23.36	5488	[63]
251		159.48	23.36	5417
252		159.12	23.36	5240.38
253		158.9	23.36	5421.31
254		-108.393	23.6418	3680	[64, 65]
255		-108.863	23.9538	3680
256		-108.862	23.957	3654
257		-108.862	23.9572	2383
258		-110.6	24.6332	409
259		121.337	26.7583		[66]
260		126.97	27.55	1387	[67, 68]
261		126.93	27.57	1589
262		126.98	27.8	1330
263		126.91	27.81	1190
264		142.817	29.15	9760	[69]
265		142.811	29.1669	9774
266		141.882	32.8006	7111
267		139.225	35.0015	1174	[70]
268		139.225	35.0015	1080	[71]
269		139.225	35.0027	1178	[70]
270		139.341	35.0286	1174	[69]
271		142.2	41.1764	1118	[72]
272	Southern Ocean	175.121	-74.7069	580	[73]
273		175.028	-74.0019	430
274		-58.9339	-62.2445	250	[74, 75]
275		-58.9523	-62.2439	153
276		-58.0064	-62.1876	550
277		-62.7545	-59.0015	1463
[1]Magot, F.; Van Soen, G.; Buedenbender, L.; Li, F. J.; Soltwedel, T.; Grauso, L.; Mangoni, A.; Blümel, M.; Tasdemir, D. Bioactivity and metabolome mining of deep-sea sediment-derived microorganisms reveal new hybrid PKS-NRPS macrolactone from Aspergillus versicolor PS108-62. Mar. Drugs 2023, 21(1), 95.
[2]Nagano, Y.; Miura, T.; Tsubouchi, T.; Lima, A.O.; Kawato, M.; Fujiwara, Y.; Fujikura, K. Cryptic fungal diversity revealed in deep-sea sediments associated with whale-fall chemosynthetic ecosystems. Mycology 2020, 11, 263–278.
[3]Nagano, Y.; Miura, T.; Nishi, S.; Lima, A.O.; Nakayama, C.; Pellizari, V.H.; Fujikura, K. Fungal diversity in deep-sea sediments associated with asphalt seeps at the sao paulo plateau. Deep-Sea Res. Part II 2017, 146, 59–67.
[4]Cheng Z, Zhao J, Liu D, Proksch P, Zhao Z, Lin W. Eremophilane-type sesquiterpenoids from an acremonium sp. fungus isolated from deep-sea sediments. J. Nat. Prod 2016, 79, 1035-1047
[5]Niu, S.; Huang, S.; Hong, B.; Huang, Q.; Liu, X.; Shao, Z.; Zhang, G. Antiviral cyclopropane acids from deep-sea-derived fungus Aspergillus sydowii. Mar. Drugs 2022, 20(7), 410.
[6]Niu, S.; Yang, L.; Hong, B.; Pei, S.; Shao, Z.; Zhang, G. New monoterpenoids and polyketides from the deep-sea sediment-derived fungus Aspergillus sydowii MCCC 3A00324. Mar. Drugs 2020, 18(11), 561.
[7]Zhou, Y.; Gao, X.; Shi, C.; Li, M.; Jia, W.; Shao, Z.; Yan, P. Diversity and antiaflatoxigenic activities of culturable filamentous Fungi from deep-sea sediments of the South Atlantic Ocean. Mycobiol 2021, 49, 151–160.
[8]Niu, S.; Liu, D.; Shao, Z.; Proksch, P.; Lin, W. Eutypellazines N-S, new thiodiketopiperazines from a deep sea sediment derived fungus Eutypella sp with anti-VRE activities. Tetrahedron Lett 2017, 58(38), 3695-3699.
[9]Vargas-Gastélum, L. S.; Chong-Robles, J.; Lago-Lestón, A.; Darcy, J. L.; Amend, A. S.; Riquelme, M. Targeted ITS1 sequencing unravels the mycodiversity of deep-sea sediments from the Gulf of Mexico. Environ Microbiol 2019, 21(11), 4046-4061.
[10]Büdenbender, L.; Kumar, A.; Blümel, M., Kempken, F.; & Tasdemir, D. Genomics- and metabolomics-based investigation of the deep-sea sediment-derived yeast, Rhodotorula mucilaginosa 50-3-19/20B. Mar. Drugs 2021, 19(1), 14.
[11]Le Calvez, T.; Burgaud, G.; Mahé, S.; Barbier, G.; Vandenkoornhuyse, P. Fungal diversity in deep-sea hydrothermal ecosystems. Appl.Environ. Microbiol 2009, 75, 6415–6421.
[12]Sergeeva, N.; Kopytina, N. The first marine filamentous fungi discovered in the bottom sediments of the oxic/anoxic interface and in the bathyal zone of the Black Sea. Turk. J. Fish. Aquat. Sci 2015. 15(4), 823–828.
[13]Xu, W.; Gong, L.-f.; Pang, K.-L.; Luo, Z.-H. Fungal diversity in deep-sea sediments of a hydrothermal vent system in the Southwest Indian Ridge. Deep-Sea Res.Part I 2018, 131, 16–26.
[14]Zhang, L.; Kang, M.; Huang, Y.; Yang, L. Fungal communities from the calcareous deep-sea sediments in the southwest indian Ridge revealed by Illumina sequencing technology. World. J. Microbiol. Biotechnol 2016, 32, 78.
[15]Tang, X.; Yu, L.; Xu, W.; Zhang, X.; Xu, X.; Wang, Q.; Wei, S.; Qiu, Y. Fungal diversity of deep-sea sediments in Mid-Oceanic Ridge area of the East Pacific and the South Indian Oceans. Bot. Mar 2020, 63, 183–196.
[16]Wang, J.-W., Xu, W., Zhong, T.-H., He, G.-Y., Luo, Z.-H. Degradation of dimethyl phthalate esters by a filamentous fungus Aspergillus versicolor isolated from deep-sea sediments. Bot. Mar 2017, 60, 351-359.
[17]Singh, P.; Raghukumar, C.; Verma, P.; Shouche, Y. Phylogenetic diversity of culturable Fungi from the deep-sea sediments of the Central Indian Basin and their growth characteristics. Fungal .Divers 2010, 40, 89–102.
[18]Singh, P.; Raghukumar, C.; Meena, R.M.; Verma, P.; Shouche, Y. Fungal diversity in deep-sea sediments revealed by culture-dependent and culture-independent approaches. Fungal .Ecol 2012, 5, 543–553.
[19]Raghukumar, S.; Damare, S. R.; Raghukumar, C.; Gupta, S. M. Buried in time: culturable fungi in a deep - sea sediment core from the Chagos Trench, Indian Ocean. Deep-Sea Res. Part I 2004, 51(10), 1759-1768.
[20]Lee, H. S.; Kang, J. S.; Choi, B. K.; Lee, H. S.; Lee, Y. J.; Lee, J. H.; Shin, H. J. Phenazine derivatives with anti - inflammatory activity from the deep - sea sediment - derived yeast - like fungus Cystobasidium laryngis IV17 - 028. Mar. Drugs 2019, 17(8), 482.
[21]Zhang, X.-y.; Tang, G.-l.; Xu, X.-y.; Nong, X.-h.; Qi, S.-H. Insights into deep-sea sediment Fungal communities from the East Indian Ocean using targeted environmental sequencing combined with traditional cultivation. PLOS ONE 2014, 9, e109118.
[22]Zhu, D.; Sethupathy, S.; Gao, L.; Nawaz, M.Z.; Zhang, W.; Jiang, J.; Sun, J. Microbial diversity and community structure in deep-sea sediments of South Indian Ocean. Environ. Sci. Pollu. Res 2022, 29, 45793–45807.
[23]Luo, X.; Lin, X.; Salendra, L.; Pang, X.; Dai, Y.; Yang, B.; Liu, J.; Wang, J.; Zhou, X.; Liu, Y. Isobenzofuranones and Isochromenones from the Deep-Sea Derived Fungus Leptosphaeria sp. SCSIO 41005. Mar. Drugs 2017, 15, 204.
[24]Yong-qi Tian, Xiu-ping Lin, Juan Liu, Kumaravel Kaliyaperumal, Wen Ai, Zhi-ran Ju, Bin Yang, Junfeng Wang, Xian-wen Yang, Yonghong Liu. Ascomycotin A, a new citromycetin analogue produced by ascomycota sp. Ind19F07 isolated from deep sea sediment. Nat. Prod. Res 2015, 29, 820-826.
[25]Niu, Z., Chen, Y. C., Guo, H., Li, S. N., Li, H. H., Liu, H. X., Liu, Z. M., & Zhang, W. M. Cytotoxic polyketides from a deep-sea sediment derived fungus Diaporthe phaseolorum FS431. Molecules 2019, 24(17), 3062.
[26]Xu, W.; Gao, Y.-h.; Gong, L.-f.; Li, M.; Pang, K.-L.; Luo, Z.-H. Fungal diversity in the deep-sea hadal sediments of the Yap Trench by cultivation and high throughput sequencing methods based on ITS rRNA gene. Deep-Sea Res.Part I 2019, 145, 125–136.
[27]Damare, S.; Raghukumar, C. Fungi and macroaggregation in deep-sea sediments. Microbial Ecol 2008, 56, 168–177.
[28]Xu, J. L., liu, h. X., Chen, Y. C., Tan, H. B., Guo, H., Xu, L. Q., Li, S. N., Huang, Z. L., Li, H. H., Gao, X. X., Zhang, W. M. Highly substituted benzophenone aldehydes and eremophilane derivatives from the deep-sea derived fungus Phomopsis lithocarpus FS508. Mar. Drugs 2018, 16, 329.
[29]Romero-Hernández, L.; Velez, P.; Betanzo-Gutiérrez, I.; Camacho-López, M. D.; vázquez-duhalt, r.; riquelme, m. Extra-Heavy crude oil degradation by Alternaria sp. Isolated from deep-sea sediments of the Gulf of Mexico. Applied .Sci 2021, 11, 6090.
[30]Wu B, Wiese J, Schmaljohann R, Imhoff JF. Biscogniauxone, a new isopyrrolonaphthoquinone compound from the fungus biscogniauxia mediterranea isolated from deep-sea sediments. Mar. Drugs 2016, 14, 204.
[31]Stock, A.; Breiner, H.-W.; Pachiadaki, M.; Edgcomb, V.; Filker, S.; La Cono, V.; Yakimov, M.M.; Stoeck, T. Microbial eukaryote life in the new hypersaline deep-sea Basin thetis. Extremophiles 2012, 16, 21–34.
[32]Edgcomb, V. P.; Bernhard, J. M.; Orsi, W. D.; Pachiadaki, M. G.; Sogin, M. L. Benthic protists and fungi of Mediterranean deep hypersaline anoxic basin redoxcline sediments. Front. Microbiol 2014, 5, 605.
[33]Sobol, M.S.; Hoshino, T.; Delgado, V.; Futagami, T.; Kadooka, C.; Inagaki, F.; Kiel Reese, B. Genome characterization of two novel deep-sea sediment fungi, Penicillium pacificagyrus sp. nov. and Penicillium pacificasedimenti sp. nov., from South Pacific Gyre subseafloor sediments, highlights survivability. BMC Genomics 2023, 24, 249.
[34]Luo, Jing-Jing.; Ding, Jie-Fei.; Li, Guang-Wei.; Zheng, Tian-Ling.; Luo, Zhu-Hua. Characterization of a formaldehyde degrading fungus Penicillium chrysogenum DY-F2 isolated from deep sea sediment.Int. Biodeterior. Biodegrad 2014, 89, 45-49.
[35]Zeng, X., Xiao, X., Li, D., Gu, Q., Wang, F. Isolation, identification and screening of microorganisms for cytotoxic activities from deep Sea sediments at different Pacific stations. World J. Microbiol. Biotechnol 2010, 26, 2141–2150.
[36]Li, Y.; Ye, D.; Chen, X.; Lu, X.; Shao, Z.; Zhang, H.; Che, Y. A Sterol and Spiroditerpenoids from a Penicillium sp. isolated from a deep sea sediment sample. Mar. Drugs 2012, 10(2), 497-508.
[37]Li, DH.; Cai, SX.; Zhu, TJ.; Wang, FP.; Xiao, X.; Gu, QQ. New cytotoxic metabolites from a deep-sea-derived fungus, Phialocephala sp., strain FL30r. Chem. Biodivers 2011，8(5), 895-901.
[38]Xu, W.; Pang, K.L.; Luo, Z.H. High fungal diversity and abundance recovered in the deep-sea sediments of the Pacific Ocean. Microb. Ecol 2014, 68, 688–698.
[39]Xu, W.; Luo, Z.-H.; Guo, S.; Pang, K.-L. Fungal community analysis in the deep-sea sediments of the Pacific Ocean assessed by comparison of ITS, 18S and 28S ribosomal DNA regions. Deep‑Sea Res. PartI 2016, 109, 51–60.
[40]Wei, X.; Guo, S.; Gong, L.-F.; He, G.; Pang, K.-L.; Luo, Z.-H. Cultivable fungal diversity in deep-sea sediment of the East Pacific Ocean. Geomicrobiol. J 2018, 35, 790–797.
[41]Li, J.; Zhang, Y.; Lv, Y.; Xiao, X. Isolation and characterization of piezotolerant Fungi from Mariana Trench sediment. Deep–Sea Res. Part I 2022, 190, 103873.
[42]Song, Q.; Jiang, Q.; Jing, H.; Xiao, X.; Li, Z. Sediment depth–dependent fungal community and biogeochemical potentials along the abyssal–hadal transition Zone of the Mariana Trench. Limnol. Oceanogr 2025, 70, 3292–3308.
[43]Wang, Z.; Cui, Y.; Fang, J.; Yu, X. Differential hypo-osmotic stress responses and regulatory mechanisms of Aspergillus sydowii in amphipod guts and hadal sediments. Appl Environ Microbiol. 2025, 91, e0144825.
[44]Peng, Q.; Li, Y.; Fang, J.; Yu, X. Effects of epigenetic modification and high hydrostatic pressure on polyketide synthase genes and Secondary Metabolites of Alternaria Derived from the Mariana Trench Sediments. Mar. Drugs 2023, 21(11),585.
[45]Deng, L.; Zhong, M.; Li, Y.; Hu, G.; Zhang, C.; Peng, Q.; Zhang, Z.; Fang, J.; Yu, X. High hydrostatic pressure harnesses the biosynthesis of secondary metabolites via the regulation of polyketide synthesis genes of hadal sediment-derived Fungi. Front Microbiol 2023, 14, 1207252.
[47]Sun F, Shao Z. Biosorption and bioaccumulation of lead by Penicillium sp. Psf-2 isolated from the deep sea sediment of the Pacific Ocean. Extremophiles 2007, 11, 853-858
[48]Feng, L.; Song, Q.; Jiang, Q.; Li, Z. The horizontal and vertical distribution of deep-sea sediments Fungal community in the South China Sea. Front. Mar. Sci 2021, 8. 592784.
[49]Zhang, J.; Chen, Y. C.; Liu, Z. M.; Guo, B. H.; Gao, X. X.; Liu, H. X.; Zhang, W. H. Cytotoxic secondary metabolites from a sea-derived fungal strain of hypoxylon rubiginosum FS521. Chin. J. Org. Chem 2020, 40(2), 504-511.
[50]Shekarriz, E.; Chen, J.; Xu, Z.; Liu, H. Disentangling the functional role of fungi in cold seep sediment. Microbiol. Spectr 2023, 11, e01978–01922.
[51]Zhang, X.-Y.; Zhang, Y.; Xu, X.-Y.; Qi, S.-H. Diverse deep-sea fungi from the South China Sea and their antimicrobial activity. Curr. Microbiol 2013, 67, 525–530.
[52]Xu, X.; Zhang, X.; Nong, X.; Wei, X.; Qi, S. Oxindole alkaloids from the fungus penicillium commune DFFSCS026 isolated from deep-sea-derived sediments. Tetrahedron 2015, 71(4) , 610-615.
[53]Li , X.; Li , X.; Xu, G.; Zhang , P.; Wang. B. Antimicrobial phenolic bisabolanes and related derivatives from Penicillium aculeatum SD-321, a deep Sea sediment-derived fungus. J .Nat. Prod 2015 ,78 ,844-9.
[54]Liu Z, Fan Z, Sun Z, Liu H, Zhang W. Dechdigliotoxins a-c, three novel disulfide-bridged gliotoxin dimers from deep-sea sediment derived fungus Dichotomomyces cejpii. Mar. Drugs 2019, 17(11), 596.
[55]Fredimoses, M.; Zhou, X.; Ai, W.; Tian, X.; Yang, B.; Lin, X.; Liu, J.; Liu, Y. Emerixanthone E, a new xanthone derivative from deep sea fungus Emericella sp SCSIO 05240. Nat Prod Res 2019, 33(14), 2088–2094.
[56]Fredimoses, M.；Zhou, X.；Lin, X.；Tian, X.；Ai, W.；Wang, J.；Liao, S.；Liu, J.；Yang, B.；Yang, X.；Liu, Y. New Prenylxanthones from the Deep-Sea Derived Fungus Emericella sp. SCSIO 05240. Mar. Drugs 2014, 12(5), 3190-3202.
[57]Yang, S.; Xu, W.; Gao, Y.; Chen, X.; Luo, Z.H. Fungal diversity in deep-sea sediments from Magellan Seamounts environment of the western Pacific revealed by high-throughput Illumina sequencing. J. Microbiol 2020, 58, 841–852.
[58]Sun, YL.; Wang, j.; Wang, YF.; Zhang, XY.; Nong, XH.; Chen, MY.; Xu, XY.; Qi, SH. Cytotoxic and antiviral tetramic acid derivatives from the deep-sea-derived fungus Trichobotrys effusa DFFSCS021. Tetrahedron 2015, 71, 9328-9332.
[59]Sun, Z.-H.; Gu, J.; Ye, W.; Wen, L.-X.; Lin, Q.-B.; Li, S.-N.; Chen, Y.-C.; Li, H.-H.; Zhang, W.-M. Geospallins a–c: new thiodiketopiperazines with inhibitory activity against angiotensin-converting enzyme from a deep-sea-derived fungus geosmithia pallida FS140. Mar. Drugs 2018, 16, 464.
[60]Sun, C.; Ge, X.; Mudassir, S.; Zhou, L.; Yu, G.; Che, Q.; Zhang, G.; Peng, J.; Gu, Q.; Li, D. New glutamine-containing azaphilone alkaloids from deep-sea-derived fungus Chaetomium globosum HDN151398. Mar. Drugs 2019, 17, 253.
[61]Xiang Y, Zeng Q, Mai ZM, Chen YC, Shi XF, Chen XY, Zhong WM, Wei XY, Zhang WM, Zhang S, Wang FZ. Asperorydines N-P, three new cyclopiazonic acid alkaloids from the marine-derived fungus Aspergillus flavus SCSIO F025. Fitoterapia 2021 , 150, 104839.
[62]Wang, FZ.; Huang, Z.; Shi, XF. Cytotoxic indole diketopiperazines from the deep sea-derived fungus Acrostalagmus luteoalbus SCSIO F457. Bioorg. Med. Chem. Lett 2012, 22 (23),7315-7318.
[63]Luo, Y.; Wei, X.; Yang, S.; Gao, Y.-H.; Luo, Z.-H. Fungal diversity in deep-sea sediments from the Magellan Seamounts as revealed by a metabarcoding approach targeting the ITS2 regions. Mycology 2020, 11, 214–229.
[64]Velez, P.; Salcedo, D.L.; Espinosa-Asuar, L.; Gasca-Pineda, J.; Hernandez-Monroy, A.; Soto, L.A. Fungal diversity in sediments from deep-sea extreme ecosystems: Insights into low-and-high-temperature hydrothermal Vents, and an Oxygen Minimum Zone in the Southern Gulf of California, Mexico. Front. Mar. Sci 2022, 9, 802634.
[65]Velez, P.; Gasca-Pineda, J.; Hernandez-Monroy, A.; Martinez-Hernandez, M.; Arista-Romero, A.; López-Lobato, M.; Rangel-Grimaldo, M.; Salcedo, D. & Figueroa, M. Chemical and biological potential of fungi from deep-sea hydrothermal vents and an oxygen minimum zone. Bot. Mar 2025, 68, 503-515.
[66]Li, X. D.; Li, X. M.; Yin, X. L.; Li, X.; Wang, B. G. Six new antimicrobial metabolites from the deep-sea sediment-derived fungus Aspergillus fumigatus SD - 406. Mar. Drugs 2022, 20(1), 4.
[67]Zhang, Xiaoyong.; Li, Yiyang.; Yu, Zonghe.; Liang, Xiao.; Qi, Shuhua. Phylogenetic diversity and bioactivity of culturable deep-sea-derived fungi from Okinawa Trough. J. Oceanol. Limnol 2021, 039(003), 892-902
[68]Zhang, X.-Y.; Wang, G.-H.; Xu, X.-Y.; Nong, X.-H.; Wang, J.; Amin, M.; Qi, S.-H. Exploring fungal diversity in deep-sea sediments from Okinawa trough using high-throughput Illumina sequencing. Deep-Sea Res. Part I 2016, 116, 99–105.
[69]Nagano, Y.; Nagahama, T.; Hatada, Y.; Nunoura, T.; Takami, H.; Miyazaki, J.; Takai, K.; Horikoshi, K. Fungal diversity in deep-sea sediments – the presence of novel fungal groups. Fungal Ecol 2010, 3, 316–325.
[70]Takishita, K.; Yubuki, N.,;Kakizoe, N.;Inagaki, Y.; Maruyama.T. Diversity of microbial eukaryotes in sediment at a deep-sea methane cold seep: surveys of ribosomal DNA libraries from raw sediment samples and two enrichment cultures. Extremophiles 2007. 11, 563–576.
[71]Nagahama, T.; Takahashi, E.; Nagano, Y.; Abdel-Wahab, M.A.; Miyazaki, M. Molecular evidence that deep-branching fungi are major fungal components in deep-sea methane cold-seep sediments. Environ Microbiol 2011, 13, 2359–2370.
[72]Liu, C.-H.; Huang, X.; Xie, T.-N.; Duan, N.; Xue, Y.-R.; Zhao, T.-X.; Lever, M.A.; Hinrichs, K.-U.; Inagaki, F. Exploration of cultivable Fungal communities in deep coal-bearing sediments from ∼1.3 to 2.5 km below the Ocean floor. Environ. Microbiol 2017, 19, 803–818.
[73]Barone, C.; Lo Giudice, A.; Corinaldesi, C.; Tangherlini, M.; Dell’Anno, A.; Rastelli, E. Local environmental conditions promote high turnover diversity of benthic deep-sea fungi in the Ross Sea (Antarctica). J. Fungi 2022, 8(1), 65.
[74]Ogaki, M.B.; Coelho, L.C.; Vieira, R.; Neto, A.A.; Zani, C.L.; Alves, T.M.A.; Junior, P.A.S.; Murta, S.M.F.; Barbosa, E.C.; Oliveira, J.G.; et al. Cultivable Fungi present in deep-sea sediments of antarctica: taxonomy, diversity, and bioprospecting of bioactive compounds. Extremophiles 2020, 24, 227–238.
[75]Ogaki, M.B.; Pinto, O.H.B.; Vieira, R.; Neto, A.A.; Convey, P.; Carvalho-Silva, M.; Rosa, C.A.; Câmara, P.; Rosa, L.H. Fungi present in Antarctic deep-sea sediments assessed using DNA metabarcoding. Microb. Ecol 2021, 82, 157–164.
